# Supplementary material for: Convenient Synthesis of Pyrazolo[4′,3′:5,6]pyrano[4,3-c][1,2]oxazoles via Intramolecular Nitrile Oxide Cycloaddition
Source: Molecules. 2021 Sep 15;26(18):5604. doi: 10.3390/molecules26185604 (PMC8469150; doi:10.3390/molecules26185604)
Supplement: Supplementary file 1 [file molecules-26-05604-s001.zip]

Archive with 1 entries (1 files):
- molecules-1377369-supplementary.pdf
